# Supplementary material for: Assembly of the Tripartite and RNA Condensates of the Respiratory Syncytial Virus Factory Proteins In Vitro: Role of the Transcription Antiterminator M2-1
Source: Viruses. 2023 Jun 6;15(6):1329. doi: 10.3390/v15061329 (PMC10303025; doi:10.3390/v15061329)
Supplement: Supplementary file 1 [file viruses-15-01329-s001.zip]

Archive with 1 entries (1 files):
- viruses-2422064-supplementary.pdf
